# Supplementary material for: Biological Evaluation in Resistant Cancer Cells and Study of Mechanism of Action of Arylvinyl-1,2,4-Trioxanes
Source: Pharmaceuticals (Basel). 2022 Mar 16;15(3):360. doi: 10.3390/ph15030360 (PMC8955836; doi:10.3390/ph15030360)
Supplement: Supplementary file 1 [file pharmaceuticals-15-00360-s001.zip]

Archive with 1 entries (1 files):
- pharmaceuticals-1588880-supplementary.pdf
